# Supplementary material for: Reciprocal regulation of microRNA and mRNA profiles in neuronal development and synapse formation
Source: BMC Genomics. 2009 Sep 8;10:419. doi: 10.1186/1471-2164-10-419 (PMC2759968; doi:10.1186/1471-2164-10-419)
Supplement: Additional file 1 — GO terms enriched in mRNA expression clusters. Top 15 most enriched GO terms in the two largest mRNA expression clusters (i.e. with average trends continuously decreasing or increasing between any two consecutive timepoints). Types of ontologies tested (Ont.): BP - biological process; MF - molecular function; CC - cellular component. Analysis results listed: q - number of genes from a GO term present in a group of predicted targets, m - total number of genes within a GO term, P - non-adjusted p. value for a given enrichment. See Methods for details. [file 1471-2164-10-419-S1.xls]

## Sheet: sup_table1.txt
GOID	Ont.	Term	q	m	P
Enriched GO categories in down-regulated genes
GO:0043283	BP	biopolymer metabolic process	1350	3568	4.31e-74
GO:0006139	BP	nucleobase, nucleoside, nucleotide and nucleic acid metabolic process	358	776	2.2e-45
GO:0019219	BP	regulation of nucleobase, nucleoside, nucleotide and nucleic acid metabolic process	690	1752	6.7e-38
GO:0010556	BP	regulation of macromolecule biosynthetic process	702	1806	2.12e-36
GO:0019222	BP	regulation of metabolic process	776	2065	1.1e-34
GO:0006350	BP	transcription	496	1204	1.79e-34
GO:0032774	BP	RNA biosynthetic process	648	1658	4.36e-34
GO:0010468	BP	regulation of gene expression	660	1712	6.64e-34
GO:0006355	BP	regulation of transcription, DNAe-dependent	638	1639	7.01e-33
GO:0006397	BP	mRNA processing	141	231	8.84e-29
GO:0008380	BP	RNA splicing	118	180	2.55e-28
GO:0051276	BP	chromosome organization and biogenesis	143	282	1.69e-18
GO:0051301	BP	cell division	123	237	4.26e-17
GO:0006412	BP	translation	147	303	8.93e-17
GO:0022402	BP	cell cycle process	153	331	4.46e-15
GO:0003723	MF	RNA binding	249	491	1.68e-32
GO:0003677	MF	DNA binding	596	1541	1.26e-30
GO:0008270	MF	zinc ion binding	607	1742	4.58e-18
GO:0003676	MF	nucleic acid binding	119	257	2.89e-16
GO:0003735	MF	structural constituent of ribosome	71	129	2.94e-12
GO:0008026	MF	ATP-dependent helicase activity	42	66	1.74e-10
GO:0000166	MF	nucleotide binding	554	1743	1.2e-08
GO:0003682	MF	chromatin binding	58	114	1.45e-08
GO:0008134	MF	transcription factor binding	76	180	1.94e-06
GO:0005524	MF	ATP binding	372	1172	5.15e-06
GO:0016278	MF	lysine N-methyltransferase activity	15	20	7.05e-06
GO:0018024	MF	histone-lysine N-methyltransferase activity	15	20	7.05e-06
GO:0017111	MF	nucleoside-triphosphatase activity	138	387	1.95e-05
GO:0003678	MF	DNA helicase activity	13	17	2.12e-05
GO:0019843	MF	rRNA binding	13	17	2.12e-05
GO:0005634	CC	nucleus	1167	2901	7.94e-109
GO:0043227	CC	membranee-bounded organelle	1874	5570	1.1e-76
GO:0043229	CC	intracellular organelle	1487	4738	9.82e-59
GO:0005694	CC	chromosome	132	230	1.1e-24
GO:0043228	CC	none-membrane-bounded organelle	491	1338	1.2e-20
GO:0005681	CC	spliceosome	77	117	9.39e-20
GO:0031974	CC	membrane-enclosed lumen	231	538	1.05e-18
GO:0005840	CC	ribosome	91	178	3.6e-13
GO:0044424	CC	intracellular part	332	1354	2.43e-12
GO:0031981	CC	nuclear lumen	138	337	2.87e-10
GO:0032991	CC	macromolecular complex	387	1199	5.32e-10
GO:0000775	CC	chromosome, centromeric region	30	42	7.25e-10
GO:0005623	CC	cell	3050	11466	4.05e-09
GO:0005657	CC	replication fork	19	23	1.89e-08
GO:0005730	CC	nucleolus	55	108	1.94e-08
Enriched GO categories in up-regulated genes
GO:0051179	BP	localization	812	2521	1.23e-19
GO:0006810	BP	transport	669	2073	4.27e-17
GO:0006812	BP	cation transport	179	439	2.19e-13
GO:0007268	BP	synaptic transmission	95	197	1.81e-12
GO:0005975	BP	carbohydrate metabolic process	123	303	1.9e-09
GO:0007269	BP	neurotransmitter secretion	33	58	2.66e-07
GO:0008654	BP	phospholipid biosynthetic process	36	66	3.23e-07
GO:0050877	BP	neurological system process	171	499	2.39e-06
GO:0055114	BP	oxidation reduction	180	532	3.23e-06
GO:0008610	BP	lipid biosynthetic process	94	246	3.66e-06
GO:0006813	BP	potassium ion transport	58	136	6e-06
GO:0006816	BP	calcium ion transport	48	109	1.33e-05
GO:0006814	BP	sodium ion transport	48	111	2.39e-05
GO:0042391	BP	regulation of membrane potential	42	98	9.68e-05
GO:0007154	BP	cell communication	677	2408	0.00013
GO:0005215	MF	transporter activity	359	963	6.24e-19
GO:0022891	MF	substrate-specific transmembrane transporter activity	262	653	1.29e-18
GO:0015267	MF	channel activity	128	330	1.28e-08
GO:0008324	MF	cation transmembrane transporter activity	100	245	1.37e-08
GO:0005216	MF	ion channel activity	123	315	1.57e-08
GO:0046873	MF	metal ion transmembrane transporter activity	104	258	3.01e-08
GO:0022832	MF	voltage-gated channel activity	71	163	1.39e-07
GO:0030955	MF	potassium ion binding	49	101	2.4e-07
GO:0005509	MF	calcium ion binding	237	725	8.22e-07
GO:0022890	MF	inorganic cation transmembrane transporter activity	51	114	3.02e-06
GO:0048037	MF	cofactor binding	70	176	9.12e-06
GO:0022843	MF	voltage-gated cation channel activity	49	112	1e-05
GO:0005272	MF	sodium channel activity	17	26	1.54e-05
GO:0016491	MF	oxidoreductase activity	186	580	3.61e-05
GO:0000287	MF	magnesium ion binding	119	347	4.9e-05
GO:0044425	CC	membrane part	1487	4487	1.6e-47
GO:0016021	CC	integral to membrane	1303	3906	6.72e-41
GO:0016020	CC	membrane	261	825	9.8e-14
GO:0045202	CC	synapse	115	243	1.01e-13
GO:0005737	CC	cytoplasm	1525	5373	8.38e-11
GO:0005783	CC	endoplasmic reticulum	245	695	2.45e-09
GO:0005886	CC	plasma membrane	423	1317	6.39e-09
GO:0030054	CC	cell junction	150	405	1.14e-07
GO:0045211	CC	postsynaptic membrane	53	111	3.14e-07
GO:0000267	CC	cell fraction	157	436	4.53e-07
GO:0005794	CC	Golgi apparatus	201	584	5.18e-07
GO:0005624	CC	membrane fraction	143	391	5.32e-07
GO:0031410	CC	cytoplasmic vesicle	116	309	1.44e-06
GO:0042995	CC	cell projection	143	407	6.8e-06
GO:0030135	CC	coated vesicle	26	49	3.08e-05
