# Supplementary material for: Reciprocal regulation of microRNA and mRNA profiles in neuronal development and synapse formation
Source: BMC Genomics. 2009 Sep 8;10:419. doi: 10.1186/1471-2164-10-419 (PMC2759968; doi:10.1186/1471-2164-10-419)
Supplement: Additional file 2 — miRNAs belonging to the three major expression categories (with fold change expression cutoff). List of miRNAs by type of expression with a P. value cutoff of 0.05 and magnitude of fold change cutoff of 1.5. Steady-state - highly expressed miRNAs (among top 30 most highly expressed) showing no change of abundance between any timepoints. Decreasing - miRNAs classified by MCL (see Methods) into an expression cluster with average trend decreasing between all consecutive timepoints. Increasing -miRNAs classified by MCL into an expression cluster with average trend increasing between all consecutive timepoints. Numbers in parentheses show the ranking of a miRNA among all profiled miRNAs sorted by the maximal value of expression at any timepoint. [file 1471-2164-10-419-S2.xls]

Steady-state	Decreasing	Increasing
(1) mmu-miR-103	(29) mmu-miR-25	(46) mmu-miR-434-3p 
(2) mmu-miR-9	(50) mmu-miR-20b	(48) mmu-miR-551b 
(3) mmu-let-7a	(55) mmu-miR-92a	(53) mmu-miR-410 
(4) mmu-let-7b	(63) mmu-miR-18a	(59) mmu-miR-128 
(5) mmu-miR-125b-5p	(65) mmu-miR-15a	(61) mmu-miR-138 
(6) mmu-miR-16	(68) mmu-miR-19b	(62) mmu-miR-139-5p 
(7) mmu-miR-20a	(72) mmu-miR-451	(67) mmu-miR-487b 
(8) mmu-miR-711	(79) mmu-miR-301a	(73) mmu-miR-382 
(9) mmu-miR-137	(85) mmu-miR-106a	(74) mmu-miR-127 
(10) mmu-miR-26a	(86) mmu-miR-19a	(80) mmu-miR-154 
(11) mmu-let-7d	(90) mmu-miR-145	(98) mmu-miR-434-5p 
(12) mmu-miR-124	(102) mmu-miR-130b	(108) mmu-miR-323-3p 
(13) mmu-miR-9*	(109) mmu-miR-322	(113) mmu-miR-495 
(14) mmu-miR-128	(133) mmu-miR-143	(114) mmu-miR-369-3p 
(15) mmu-miR-191	(134) mmu-miR-203	(117) mmu-miR-369-5p 
(16) mmu-miR-125a-5p	(143) mmu-miR-219	(119) mmu-miR-409-3p 
(17) mmu-let-7c	(145) mmu-miR-126-5p	(123) mmu-miR-376c 
(18) mmu-let-7g	(150) mmu-miR-450a-5p	(124) mmu-miR-668 
(19) mmu-let-7f	(152) mmu-miR-345-5p	(126) mmu-miR-136 
(20) mmu-miR-100	(170) mmu-miR-17*	(127) mmu-miR-29a 
(21) mmu-miR-17	(178) mmu-miR-503	(130) mmu-miR-29c 
(22) mmu-miR-690	(196) mmu-miR-146a	(139) mmu-miR-376b* 
(23) mmu-miR-30c	(204) mmu-miR-322*	(153) mmu-miR-376a* 
(24) mmu-let-7i	(209) mmu-miR-142-3p	(156) mmu-miR-329 
(25) mmu-miR-130a	(214) mmu-miR-199a-5p	(157) mmu-miR-673-5p 
(26) mmu-miR-181b	(220) mmu-miR-223	(162) mmu-miR-29b 
(27) mmu-miR-15b	(223) mmu-miR-450b-3p	(166) mmu-miR-370 
(28) mmu-miR-181a	(225) mmu-miR-199b	(172) mmu-miR-222 
(30) mmu-miR-693-5p	(225) mmu-miR-199a-3p	(173) mmu-miR-667 
 	(229) mmu-miR-301b	(176) mmu-miR-330* 
 	(237) mmu-miR-150	(188) mmu-miR-485 
 	(239) mmu-miR-214	(193) mmu-miR-539 
 	(254) mmu-miR-224	(194) mmu-miR-433 
 	(256) mmu-miR-142-5p	(198) mmu-miR-433* 
 	(257) mmu-miR-199b*	(199) mmu-miR-485* 
 	(293) mmu-miR-452	(201) mmu-miR-496 
 	(312) mmu-miR-363	(210) mmu-miR-31 
 	(324) mmu-miR-675-3p	(218) mmu-miR-543 
 	 	(230) mmu-miR-666-5p 
 	 	(231) mmu-miR-221 
 	 	(240) mmu-miR-377 
 	 	(242) mmu-miR-770-3p 
 	 	(246) mmu-miR-182 
 	 	(253) mmu-miR-183 
 	 	(258) mmu-miR-380-3p 
 	 	(259) mmu-miR-715 
 	 	(263) mmu-miR-689 
 	 	(266) mmu-miR-412 
 	 	(274) mmu-miR-380-5p 
 	 	(282) mmu-miR-760 
 	 	(283) mmu-miR-676* 
 	 	(286) mmu-miR-300 
 	 	(291) mmu-miR-206 
 	 	(327) mmu-miR-196a 
