# Supplementary material for: Reciprocal regulation of microRNA and mRNA profiles in neuronal development and synapse formation
Source: BMC Genomics. 2009 Sep 8;10:419. doi: 10.1186/1471-2164-10-419 (PMC2759968; doi:10.1186/1471-2164-10-419)
Supplement: Additional file 3 — miRNAs belonging to the three major expression categories (with no fold change expression cutoff). List of miRNAs by type of expression with a p. value cutoff of 0.05 and no magnitude of fold change cutoff. Steady-state - highly expressed miRNAs (among top 30 most highly expressed) showing no change of abundance between any timepoints. Decreasing - miRNAs classified by MCL (see Methods) into an expression cluster with average trend decreasing between all consecutive timepoints. Increasing -miRNAs classified by MCL into an expression cluster with average trend increasing between all consecutive timepoints. Numbers in parentheses show the ranking of a miRNA among all profiled miRNAs sorted by the maximal value of expression at any timepoint. [file 1471-2164-10-419-S3.xls]

Steady-state	Decreasing	Increasing
(1) mmu-miR-103	(7) mmu-miR-20a	(14) mmu-miR-128 
(2) mmu-miR-9	(27) mmu-miR-15b	(15) mmu-miR-191 
(3) mmu-let-7a	(29) mmu-miR-25	(22) mmu-miR-690 
(4) mmu-let-7b	(32) mmu-miR-99a	(34) mmu-miR-24 
(5) mmu-miR-125b-5p	(33) mmu-miR-93	(36) mmu-miR-7a 
(6) mmu-miR-16	(35) mmu-miR-135a	(40) mmu-miR-218 
(8) mmu-miR-711	(38) mmu-miR-106b	(43) mmu-miR-376b 
(9) mmu-miR-137	(39) mmu-miR-21	(46) mmu-miR-434-3p 
(10) mmu-miR-26a	(44) mmu-miR-135b	(47) mmu-miR-22 
(11) mmu-let-7d	(50) mmu-miR-20b	(48) mmu-miR-551b 
(12) mmu-miR-124	(51) mmu-miR-149	(53) mmu-miR-410 
(13) mmu-miR-9*	(54) mmu-miR-484	(56) mmu-miR-331-3p 
(16) mmu-miR-125a-5p	(55) mmu-miR-92a	(59) mmu-miR-128 
(17) mmu-let-7c	(57) mmu-miR-99b	(61) mmu-miR-138 
(18) mmu-let-7g	(63) mmu-miR-18a	(62) mmu-miR-139-5p 
(19) mmu-let-7f	(65) mmu-miR-15a	(67) mmu-miR-487b 
(20) mmu-miR-100	(66) mmu-miR-361	(71) mmu-miR-379 
(21) mmu-miR-17	(68) mmu-miR-19b	(73) mmu-miR-382 
(23) mmu-miR-30c	(69) mmu-miR-335-5p	(74) mmu-miR-127 
(24) mmu-let-7i	(72) mmu-miR-451	(78) mmu-miR-338-3p 
(25) mmu-miR-130a	(77) mmu-miR-30e	(80) mmu-miR-154 
(26) mmu-miR-181b	(79) mmu-miR-301a	(95) mmu-miR-326 
(28) mmu-miR-181a	(81) mmu-miR-98	(97) mmu-miR-298 
(30) mmu-miR-693-5p	(84) mmu-miR-744	(98) mmu-miR-434-5p 
 	(85) mmu-miR-106a	(104) mmu-miR-328 
 	(86) mmu-miR-19a	(106) mmu-miR-324-5p 
 	(89) mmu-miR-350	(108) mmu-miR-323-3p 
 	(90) mmu-miR-145	(113) mmu-miR-495 
 	(93) mmu-miR-195	(114) mmu-miR-369-3p 
 	(94) mmu-miR-674	(117) mmu-miR-369-5p 
 	(99) mmu-miR-28	(119) mmu-miR-409-3p 
 	(101) mmu-miR-101a	(121) mmu-miR-185 
 	(102) mmu-miR-130b	(123) mmu-miR-376c 
 	(103) mmu-miR-27b	(124) mmu-miR-668 
 	(109) mmu-miR-322	(126) mmu-miR-136 
 	(110) mmu-miR-181a-1*	(127) mmu-miR-29a 
 	(115) mmu-miR-374	(130) mmu-miR-29c 
 	(125) mmu-miR-672	(132) mmu-miR-676 
 	(129) mmu-miR-204	(136) mmu-miR-541 
 	(133) mmu-miR-143	(139) mmu-miR-376b* 
 	(134) mmu-miR-203	(144) mmu-miR-187 
 	(137) mmu-miR-23a	(147) mmu-miR-592 
 	(141) mmu-miR-423-3p	(148) mmu-miR-134 
 	(142) mmu-miR-701	(149) mmu-miR-146b 
 	(143) mmu-miR-219	(153) mmu-miR-376a* 
 	(145) mmu-miR-126-5p	(156) mmu-miR-329 
 	(146) mmu-miR-466b-3p	(157) mmu-miR-673-5p 
 	(146) mmu-miR-466e-3p	(161) mmu-miR-337-3p 
 	(146) mmu-miR-466b-3-3p	(162) mmu-miR-29b 
 	(146) mmu-miR-466a-3p	(165) mmu-miR-148a 
 	(146) mmu-miR-466c-3p	(166) mmu-miR-370 
 	(150) mmu-miR-450a-5p	(167) mmu-miR-7b 
 	(151) mmu-miR-151-3p	(172) mmu-miR-222 
 	(152) mmu-miR-345-5p	(173) mmu-miR-667 
 	(154) mmu-miR-351	(176) mmu-miR-330* 
 	(160) mmu-miR-30a*	(186) mmu-miR-378 
 	(170) mmu-miR-17*	(188) mmu-miR-485 
 	(178) mmu-miR-503	(193) mmu-miR-539 
 	(180) mmu-miR-540-3p	(194) mmu-miR-433 
 	(181) mmu-miR-542-3p	(198) mmu-miR-433* 
 	(183) mmu-miR-297a	(199) mmu-miR-485* 
 	(185) mmu-miR-339-5p	(201) mmu-miR-496 
 	(187) mmu-miR-615-3p	(210) mmu-miR-31 
 	(192) mmu-miR-144	(218) mmu-miR-543 
 	(196) mmu-miR-146a	(230) mmu-miR-666-5p 
 	(203) mmu-miR-679	(231) mmu-miR-221 
 	(204) mmu-miR-322*	(235) mmu-miR-700 
 	(205) mmu-miR-489	(240) mmu-miR-377 
 	(206) mmu-miR-192	(242) mmu-miR-770-3p 
 	(207) mmu-miR-467a*	(243) mmu-miR-702 
 	(207) mmu-miR-467d*	(246) mmu-miR-182 
 	(209) mmu-miR-142-3p	(253) mmu-miR-183 
 	(214) mmu-miR-199a-5p	(258) mmu-miR-380-3p 
 	(220) mmu-miR-223	(259) mmu-miR-715 
 	(223) mmu-miR-450b-3p	(263) mmu-miR-689 
 	(225) mmu-miR-199b	(265) mmu-miR-488* 
 	(225) mmu-miR-199a-3p	(266) mmu-miR-412 
 	(229) mmu-miR-301b	(270) mmu-miR-211 
 	(233) mmu-miR-761	(271) mmu-miR-378* 
 	(237) mmu-miR-150	(274) mmu-miR-380-5p 
 	(239) mmu-miR-214	(282) mmu-miR-760 
 	(248) mmu-miR-122	(283) mmu-miR-676* 
 	(254) mmu-miR-224	(284) mmu-miR-24-1* 
 	(256) mmu-miR-142-5p	(286) mmu-miR-300 
 	(257) mmu-miR-199b*	(289) mmu-miR-133a 
 	(267) mmu-miR-703	(291) mmu-miR-206 
 	(268) mmu-miR-325*	(302) mmu-miR-201 
 	(272) mmu-miR-465a-3p	(306) mmu-miR-686 
 	(272) mmu-miR-465b-3p	(309) mmu-miR-499 
 	(272) mmu-miR-465c-3p	(326) mmu-miR-681 
 	(277) mmu-miR-302b	(327) mmu-miR-196a 
 	(280) mmu-miR-697	(334) mmu-miR-196b 
 	(281) mmu-miR-448	(335) mmu-miR-705 
 	(285) mmu-miR-483*	(336) mmu-miR-692 
 	(288) mmu-miR-704	(350) mmu-miR-717 
 	(292) mmu-miR-450b-5p	(353) mmu-miR-680 
 	(293) mmu-miR-452	  
 	(299) mmu-miR-763	  
 	(304) mmu-miR-217	  
 	(312) mmu-miR-363	  
 	(323) mmu-miR-699	  
 	(324) mmu-miR-675-3p	  
 	(341) mmu-miR-216a	  
 	(344) mmu-miR-302c*	  
 	(345) mmu-miR-464	  
 	(349) mmu-miR-698	  
 	(351) mmu-miR-10a	  
