# Supplementary material for: Reciprocal regulation of microRNA and mRNA profiles in neuronal development and synapse formation
Source: BMC Genomics. 2009 Sep 8;10:419. doi: 10.1186/1471-2164-10-419 (PMC2759968; doi:10.1186/1471-2164-10-419)
Supplement: Additional file 5 — miRNAs among the top 100 most expressed with seed matching sites most enriched in the 3'UTRs of sorted genes. 3'UTR words - words enriched in 3'UTRs of sorted genes. Complementary miRNA - miRNA with seed region (positions 2..8) complementary to the enriched word. miRNA expression trend - average trend of miRNA expression category and cluster as defined by differential expression analysis and classified by MCL where applicable (see Methods): steady-state - highly expressed miRNAs (among the top 30 most highly expressed) showing no change of abundance between any timepoints; decreasing - miRNAs from an expression cluster with average trend decreasing between all consecutive timepoints; increasing - miRNAs from an expression cluster with average trend increasing between all consecutive timepoints; other - miRNAs classified into other minor MCL expression clusters. Numbers in parentheses show the ranking of a miRNA among all profiled miRNAs, sorted by the maximal value of expression at any timepoint. [file 1471-2164-10-419-S5.xls]

## Sheet: supplementary_Table4.xls
3'UTR words	Complementary miRNA	miRNA expression trend
GCACTTT	(7) mmu-miR-20a	decreasing
AGCAATA	(9) mmu-miR-137	steady-state
TAGCTTT	(13) mmu-miR-9*	steady-state
GCACTTT	(21) mmu-miR-17-5p	steady-state
TAGCCTT	(22) mmu-miR-690	increasing
TGTTTAC	(23) mmu-miR-30c	steady-state
GTGCAAT	(29) mmu-miR-25	decreasing
GCACTTT	(33) mmu-miR-93	decreasing
GCACTTT	(38) mmu-miR-106b	decreasing
GTGTGAG	(45) mmu-miR-342	other
GCACTTT	(50) mmu-miR-20b	decreasing
TGTTTAC	(52) mmu-miR-30b	steady-state
GTGCAAT	(55) mmu-miR-92	decreasing
TGTTTAC	(58) mmu-miR-30d	other
AAGGGCT	(70) mmu-miR-129-3p	other
ACAACTT	(73) mmu-miR-382	increasing
TGTTTAC	(75) mmu-miR-30a-5p	steady-state
TGTTTAC	(77) mmu-miR-30e	decreasing
CTATGCA	(83) mmu-miR-153	steady-state
GCACTTT	(85) mmu-miR-106a	decreasing
AACTGGA	(90) mmu-miR-145	decreasing
