# Supplementary material for: Reciprocal regulation of microRNA and mRNA profiles in neuronal development and synapse formation
Source: BMC Genomics. 2009 Sep 8;10:419. doi: 10.1186/1471-2164-10-419 (PMC2759968; doi:10.1186/1471-2164-10-419)
Supplement: Additional file 6 — List of all miRNAs in five large genomic clusters enriched in differentially regulated miRNAs. Increasing Expression - list of miRNAs from two genomic clusters on Chromosome 12. These clusters are enriched in miRNA with an average expression trend increasing between all consecutive time-points. Decreasing Expression - list of miRNAs from a genomic cluster on Chromosome 14 and two on Chromosome X enriched in miRNA with an average expression trend decreasing between all consecutive timepoints. Numbers in parentheses show chromosomal coordinates of the first and last miRNAs in a genomic cluster. Letters in parentheses refer to the expression of a miRNA: (I) - average trend increasing between all consecutive timepoints; (D) - average trend decreasing between all consecutive timepoints; (s) -no significant differential expression; (e) - average trend is not included in the above categories. Available information concerning associated genomic features and potential regulatory sites: TSS - transcription start site; CpG - CpG island evidence; cDNA - experimental EST evidence; polyA - polyadenylation evidence; Regulatory Information - experimental evidence from functional genomics database of Ensembl. [file 1471-2164-10-419-S6.xls]

## Sheet: sup_table5.txt
Increasing expression	Decreasing expression
Chromosme 12 (110,801,902:110,832,809)	Chromosme 14 (115,442,893:115,443,728)
mmu-mir-770 (I)	mmu-mir-17 (D)
mmu-mir-673 (I)	mmu-mir-18a (D)
mmu-mir-493 (e)	mmu-mir-19a (D)
mmu-mir-337 (s)	mmu-mir-20a (s)
mmu-mir-540 (s)	mmu-mir-19b-1 (D)
mmu-mir-665 (s)	mmu-mir-92a-1 (D)
mmu-mir-431 (s)
mmu-mir-433 (I)	Chromosme X (50,094,870:50,095,744)
mmu-mir-127 (I)	mmu-mir-363 (D)
mmu-mir-434 (I)	mmu-mir-92a-2 (D)
	mmu-mir-19b-2 (D)
Chromosme 12 (110,947,270:110,982,005)	mmu-mir-20b (D)
mmu-mir-379 (s)	mmu-mir-18b (e)
mmu-mir-411 (s)	mmu-mir-106a (D)
mmu-mir-299 (s)
mmu-mir-380 (I)	Chromosme X (50,401,174:50,407,526)
mmu-mir-1197 (e)	mmu-mir-450b (D)
mmu-mir-323 (I)	mmu-mir-450a-1 (D)
mmu-mir-758 (s)	mmu-mir-450a-2 (D)
mmu-mir-329 (I)	mmu-mir-542 (s)
mmu-mir-494 (s)	mmu-mir-351 (s)
mmu-mir-679 (s)	mmu-mir-503 (D)
mmu-mir-1193 (e)	mmu-mir-322 (D)
mmu-mir-666 (I)
mmu-mir-543 (I)
mmu-mir-495 (I)
mmu-mir-667 (I)
mmu-mir-376c (I)
mmu-mir-654 (e)
mmu-mir-376b (I)
mmu-mir-376a (I)
mmu-mir-300 (I)
mmu-mir-381 (s)
mmu-mir-487b (I)
mmu-mir-539 (I)
mmu-mir-544 (e)
mmu-mir-382 (I)
mmu-mir-134 (s)
mmu-mir-668 (I)
mmu-mir-485 (I)
mmu-mir-453 (e)
mmu-mir-154 (I)
mmu-mir-496 (I)
mmu-mir-377 (I)
mmu-mir-541 (s)
mmu-mir-409 (I)
mmu-mir-412 (I)
mmu-mir-369 (I)
mmu-mir-410 (I)
