# Supplementary material for: Reciprocal regulation of microRNA and mRNA profiles in neuronal development and synapse formation
Source: BMC Genomics. 2009 Sep 8;10:419. doi: 10.1186/1471-2164-10-419 (PMC2759968; doi:10.1186/1471-2164-10-419)
Supplement: Additional file 8 — GO terms most enriched (P <0.001) in highly expressed predicted targets. Types of ontology terms tested (Ont.): BP - biological process; MF - molecular function; CC - cellular component. The results for targets exclusively predicted for the two types of miRNA expression clusters (with a decreasing or increasing average trends of expression) are given separately. Analysis results listed: q - number of genes from a GO term present in a group of predicted targets, m - total number of genes in a GO term, P - not adjusted p. value for a given enrichment. See Methods for details. [file 1471-2164-10-419-S8.xls]

## Sheet: sup_table6.txt
GOID	Ont.	Term	q	m	P
Predicted targets of down-regulated miRNAs
GO:0015031	BP	protein transport	24	596	0.00047
GO:0005515	MF	protein binding	113	4718	0.0001
GO:0032555	MF	purine ribonucleotide binding	45	1499	0.00034
GO:0000166	MF	nucleotide binding	50	1764	0.00059
GO:0004748	MF	ribonucleoside-diphosphate reductase activity	2	3	0.00094
GO:0046914	MF	transition metal ion binding	57	2129	0.00095
GO:0005622	CC	intracellular	212	8289	2.83e-12
GO:0005737	CC	cytoplasm	72	2315	1.87e-08
GO:0043226	CC	organelle	159	6671	6.77e-05
GO:0044444	CC	cytoplasmic part	83	3009	0.00015
GO:0005623	CC	cell	258	12638	0.00021
GO:0043231	CC	intracellular membrane-bounded organelle	141	5908	0.00032
Predicted targets of up-regulated miRNAs
GO:0008380	BP	RNA splicing	13	173	7.59e-05
GO:0022415	BP	viral reproductive process	3	6	0.00017
GO:0016568	BP	chromatin modification	11	166	0.00078
GO:0006397	BP	mRNA processing	13	222	0.00086
GO:0003723	MF	RNA binding	26	498	1.77e-05
GO:0043226	CC	organelle	194	6671	1.08e-10
GO:0044446	CC	intracellular organelle part	70	1972	4.32e-06
GO:0005634	CC	nucleus	111	3666	6.67e-06
GO:0044444	CC	cytoplasmic part	95	3009	8.21e-06
GO:0005737	CC	cytoplasm	68	2315	1.05e-05
GO:0043231	CC	intracellular membrane-bounded organelle	65	2242	1.07e-05
GO:0044424	CC	intracellular part	42	1889	0.00034
GO:0016600	CC	flotillin complex	2	2	0.00043
GO:0005681	CC	spliceosome	9	114	0.00065
