# Supplementary material for: Reciprocal regulation of microRNA and mRNA profiles in neuronal development and synapse formation
Source: BMC Genomics. 2009 Sep 8;10:419. doi: 10.1186/1471-2164-10-419 (PMC2759968; doi:10.1186/1471-2164-10-419)
Supplement: Additional file 9 — miRNA targets among post-synaptic genes. The list of genes coding for components of post-synaptic proteome (PSP) that were predicted to be targeted by miRNAs down-regulated during culture development (see Discussion for details). [file 1471-2164-10-419-S9.xls]

## Sheet: sup_table7.txt
Symbol	Full name
MAPT	microtubule-associated protein tau
HCN2	hyperpolarization-activated, cyclic nucleotide-gated K+ 2
MYO6	myosin VI
SRI	sorcin
SYNGR3	synaptogyrin 3
TRAF3	Tnf receptor-associated factor 3
NDUFA4	NADH dehydrogenase (ubiquinone) 1 alpha subcomplex, 4
CACNG2	calcium channel, voltage-dependent, gamma subunit 2
GLUD1	glutamate dehydrogenase 1
BCAN	brevican
CDIPT	CDP-diacylglycerol--inositol 3-phosphatidyltransferase (phosphatidylinositol synthase)
ACO2	aconitase 2, mitochondrial
GOT2	glutamate oxaloacetate transaminase 2, mitochondrial
DLGAP1	discs, large (Drosophila) homolog-associated protein 1
GDAP1	ganglioside-induced differentiation-associated-protein 1
STX7	syntaxin 7
PRPS1	phosphoribosyl pyrophosphate synthetase 1
PGRMC1	progesterone receptor membrane component 1
CEND1	cell cycle exit and neuronal differentiation 1
ATP1A2	ATPase, Na+/K+ transporting, alpha 2 polypeptide
GPRIN1	G protein-regulated inducer of neurite outgrowth 1
CLU	clusterin
IDH3G	Idh3g isocitrate dehydrogenase 3 (NAD+), gamma
GNB5	Gnb5 guanine nucleotide binding protein (G protein), beta 5
CDK5	cyclin-dependent kinase 5
TJP2	tight junction protein 2
LMNA	lamin A
