# Supplementary material for: Reciprocal regulation of microRNA and mRNA profiles in neuronal development and synapse formation
Source: BMC Genomics. 2009 Sep 8;10:419. doi: 10.1186/1471-2164-10-419 (PMC2759968; doi:10.1186/1471-2164-10-419)
Supplement: Additional file 10 — List of Reactome subnetworks for genes targeted by miRNAs. Root Reactome subnetworks significantly enriched (unadjusted p. value < 0.05) among inversely correlated predicted targets (see Methods). Subnetwork Category - the name of a Root Reactome subnetwork with any of the children significantly enriched; Enrichment P value - unadjusted enrichment p. values; Present/Total - number of genes from the subnetwork category present in the query versus total number of genes in the subnetwork category; Ensembl gene IDs - Ensembl gene IDs of present genes; Gene Symbols - gene symbols of present genes. [file 1471-2164-10-419-S10.xls]

## Sheet: targets
Subnetwork Category	Enrichment P value	Present/Total	Ensembl gene IDs	Gene Symbols
Targets of Down-Regulated miRNAs
Signalling by NGF	0.044	6/262	ENSMUSG00000008348	Ubc
			ENSMUSG00000011096	Akt1s1
			ENSMUSG00000030638	Sh3gl3
			ENSMUSG00000015837	Sqstm1
			ENSMUSG00000004451	Ralb
			ENSMUSG00000028057	Rit1
Membrane Trafficking	0.0017	5/88	ENSMUSG00000019998	Stx7
			ENSMUSG00000004849	Ap1s1
			ENSMUSG00000015656	Hspa8
			ENSMUSG00000030638	Sh3gl3
			ENSMUSG00000020386	Sar1b
Association of Rb with Cyclin E:Cdk2 complexes	0.0034	2/9	ENSMUSG00000031666	Rbl2
			ENSMUSG00000028969	Cdk5
Metabolism of carbohydrates	0.0046	5/111	ENSMUSG00000030695	Aldoa
			ENSMUSG00000031672	Got2
			ENSMUSG00000003153	Slc2a3
			ENSMUSG00000031432	Prps1
			ENSMUSG00000062070	Pgk1
Integration of energy metabolism	0.024	6/227	ENSMUSG00000030695	Aldoa
			ENSMUSG00000029428	Stx2
			ENSMUSG00000029632	Ndufa4
			ENSMUSG00000002010	Idh3g
			ENSMUSG00000062070	Pgk1
			ENSMUSG00000022477	Aco2
Diabetes pathways	0.014	8/325	ENSMUSG00000030695	Aldoa
			ENSMUSG00000029428	Stx2
			ENSMUSG00000041355	Ssr2
			ENSMUSG00000029632	Ndufa4
			ENSMUSG00000015656	Hspa8
			ENSMUSG00000002010	Idh3g
			ENSMUSG00000062070	Pgk1
			ENSMUSG00000022477	Aco2
Metabolism of vitamins and cofactors	0.013	3/50	ENSMUSG00000023960	Enpp5
			ENSMUSG00000003153	Slc2a3
			ENSMUSG00000006641	Slc5a6
Pyruvate metabolism and TCA cycle	0.047	2/35	ENSMUSG00000002010	Idh3g
			ENSMUSG00000022477	Aco2
Targets of Up-Regulated miRNAs
Processing of Capped Intron-Containing Pre-mRNA	0.00012	9/170	ENSMUSG00000034681	Rnps1
			ENSMUSG00000025134	Thoc4
			ENSMUSG00000029538	Sfrs9
			ENSMUSG00000042699	Dhx9
			ENSMUSG00000020850	Prpf8
			ENSMUSG00000020018	Snrpf
			ENSMUSG00000032423	Syncrip
			ENSMUSG00000068856	Sf3b4
			ENSMUSG00000024258	Polr2d
Gene Expression	0.00079	14/479	ENSMUSG00000059796	Eif4a1
			ENSMUSG00000034681	Rnps1
			ENSMUSG00000040952	Rps19
			ENSMUSG00000024369	Rdbp
			ENSMUSG00000020801	Med31
			ENSMUSG00000025134	Thoc4
			ENSMUSG00000029538	Sfrs9
			ENSMUSG00000042699	Dhx9
			ENSMUSG00000058558	Rpl5
			ENSMUSG00000020850	Prpf8
			ENSMUSG00000020018	Snrpf
			ENSMUSG00000068856	Sf3b4
			ENSMUSG00000032423	Syncrip
			ENSMUSG00000024258	Polr2d
DNA Repair	0.0341	4/106	ENSMUSG00000030726	Pold3
			ENSMUSG00000031536	Polb
			ENSMUSG00000024742	Fen1
			ENSMUSG00000024258	Polr2d
Telomere Maintenance	0.0044	3/29	ENSMUSG00000030726	Pold3
			ENSMUSG00000024742	Fen1
			ENSMUSG00000025086	Trub1
Metabolism of non-coding RNA	0.024	2/21	ENSMUSG00000008301	Rnuxa
			ENSMUSG00000020018	Snrpf
Transcription	0.079	5/199	ENSMUSG00000025134	Thoc4
			ENSMUSG00000029538	Sfrs9
			ENSMUSG00000034681	Rnps1
			ENSMUSG00000024369	Rdbp
			ENSMUSG00000024258	Polr2d
